# Supplementary material for: Insights into Acinetobacter baumannii AMA205’s Unprecedented Antibiotic Resistance
Source: Int J Mol Sci. 2024 Oct 24;25(21):11424. doi: 10.3390/ijms252111424 (PMC11546953; doi:10.3390/ijms252111424)
Supplement: Supplementary file 1 [file ijms-25-11424-s001.zip]

Archive with 10 entries (9 files):
- New Supplementary Material/
- __MACOSX/._New Supplementary Material
- New Supplementary Material/Table_S2.xlsx
- __MACOSX/New Supplementary Material/._Table_S2.xlsx
- New Supplementary Material/Table_S3.xlsx
- __MACOSX/New Supplementary Material/._Table_S3.xlsx
- New Supplementary Material/Table_S4.xlsx
- __MACOSX/New Supplementary Material/._Table_S4.xlsx
- New Supplementary Material/Table_S1.xlsx
- __MACOSX/New Supplementary Material/._Table_S1.xlsx
