# Supplementary material for: Insights into Acinetobacter baumannii AMA205’s Unprecedented Antibiotic Resistance
Source: Int J Mol Sci. 2024 Oct 24;25(21):11424. doi: 10.3390/ijms252111424 (PMC11546953; doi:10.3390/ijms252111424)
Supplement: Supplementary file 1 [file ijms-25-11424-s001.zip › New Supplementary Material/Table_S3.xlsx]

## Sheet: Sheet1
Table S3 - DOI list of ST79 publication
DOI	Search Term	Year
10.1099/mgen.0.000306	A baumanii ST79	2019
10.1016/j.ijregi.2022.08.008	A baumanii ST79	2019
10.1128/spectrum.02463-22	A baumanii ST79	2022
10.52225/narra.v2i1.68	A baumanii ST79	2022
10.1186/s13756-022-01156-1	A baumanii ST79	2019
10.1099/jmm.0.001531	A baumanii ST79	2022
10.1371/journal.pone.0209367	A baumanii ST79	2015
10.37757/MR2022.V24.N1.8	A baumanii ST79	2020
10.3389/fmicb.2021.622704	A baumanii ST79	2021
10.3389/fmed.2021.635206	A baumanii ST79	2021
10.1089/mdr.2020.0195	A baumanii ST79	2021
10.1016/j.jgar.2020.07.025	A baumanii ST79	2020
10.1590/0074-02760200371	A baumanii ST79	2020
10.1093/jac/dkq406	A baumanii ST79	2007
10.1128/JCM.01026-10	A baumanii ST79	2007
10.7883/yoken.66.323	A baumanii ST79	2013
10.1128/genomeA.00962-16	A baumanii ST79	2016
10.3389/fmicb.2020.01176	A baumanii ST79	2014
10.1016/j.ram.2017.12.004	A baumanii ST79	2019
10.1038/s41426-018-0127-9	A baumanii ST79	2018
10.1089/mdr.2017.0300	A baumanii ST79	2018
10.1017/S0950268817002849	A baumanii ST79	2018
10.3389/fcimb.2017.00143	A baumanii ST79	2017
10.1016/j.eimc.2015.11.018	A baumanii ST79	2016
10.1099/jmm.0.000328	A baumanii ST79	2016
10.1016/j.diagmicrobio.2016.06.005	A baumanii ST79	2016
10.1128/AAC.02014-15	A baumanii ST79	2016
10.1016/j.diagmicrobio.2014.03.006	A baumanii ST79	2014
10.1093/jac/dku179	A baumanii ST79	2014
