# Supplementary material for: Insights into Acinetobacter baumannii AMA205’s Unprecedented Antibiotic Resistance
Source: Int J Mol Sci. 2024 Oct 24;25(21):11424. doi: 10.3390/ijms252111424 (PMC11546953; doi:10.3390/ijms252111424)
Supplement: Supplementary file 1 [file ijms-25-11424-s001.zip › New Supplementary Material/Table_S1.xlsx]

## Sheet: master_table
Table S1 - Genomes
Genome (Biosample Accession)	Country	sampling date	OXA-23	BAPS(opt_baps)
AMA205	Argentina	2021	Presence	11
GCA_000453625.1	USA	2005	Absence	12
GCA_000515575.1	USA	2008	Absence	12
GCA_000515755.1	USA	2008	Absence	12
GCA_000515795.2	USA	2008	Absence	12
GCA_000515855.1	USA	2008	Absence	12
GCA_000516275.1	USA	2007	Absence	12
GCA_000516315.1	USA	2007	Absence	12
GCA_000516375.1	USA	2007	Absence	12
GCA_000746645.1	Canada	2010	Presence(x2)	12
GCA_000757665.1	Argentina	2012	Presence	13
GCA_000761175.1	Spain	2008	Absence	11
GCA_000809845.3	USA	2009	Absence	12
GCA_000809865.3	USA	2009	Absence	12
GCA_000809905.3	USA	2009	Absence	12
GCA_001414565.1	USA	2008	Absence	12
GCA_001414735.1	USA	2008	Absence	12
GCA_001414785.1	USA	2005	Absence	12
GCA_001414805.1	USA	2005	Absence	12
GCA_001414905.1	USA	2006	Absence	12
GCA_001414935.1	USA	2006	Absence	12
GCA_001415015.1	USA	2008	Absence	12
GCA_001415295.1	USA	2006	Absence	12
GCA_001415325.1	USA	2007	Absence	12
GCA_001415345.1	USA	2009	Absence	12
GCA_001415355.1	USA	2009	Absence	12
GCA_001415385.1	USA	2009	Absence	12
GCA_001415595.1	USA	2010	Absence	12
GCA_001415875.1	USA	2011	Absence	12
GCA_001416715.1	USA	2013	Absence	12
GCA_001420385.1	Brazil	2011	Presence	1
GCA_001432385.1	USA	2005	Absence	12
GCA_001432625.1	USA	2006	Absence	12
GCA_001432965.1	USA	2007	Absence	12
GCA_001432975.1	USA	2007	Absence	12
GCA_001433245.1	USA	2007	Absence	12
GCA_001433275.1	USA	2007	Absence	12
GCA_001433335.1	USA	2008	Absence	12
GCA_001433655.1	USA	2007	Absence	12
GCA_001433695.1	USA	2008	Absence	12
GCA_001531135.1	USA	2014	Absence	2
GCA_001531265.2	USA	2014	Absence	2
GCA_001628795.1	Spain	2010	Absence	11
GCA_001649675.1	Brazil	2011	Presence	1
GCA_001649695.1	Brazil	2011	Presence	14
GCA_001649705.1	Brazil	2011	Presence	1
GCA_001649765.1	Brazil	2011	Presence	14
GCA_001649795.1	Brazil	2011	Presence	14
GCA_001649805.1	Brazil	2011	Presence	14
GCA_001649835.1	Brazil	2011	Presence	14
GCA_001649875.1	Brazil	2011	Presence	14
GCA_001649885.1	Brazil	2011	Absence	14
GCA_001649895.1	Brazil	2011	Presence	14
GCA_001649915.1	Brazil	2011	Absence	14
GCA_001649955.1	Brazil	2012	Presence	14
GCA_001700445.1	USA	2013	Absence	2
GCA_001758135.1	Brazil	2011	Absence	1
GCA_001874685.1	USA		Absence	3
GCA_001896005.1	Mexico	2009	Absence	10
GCA_002016785.1	USA	2013	Absence	3
GCA_002016985.1	USA	2012	Absence	12
GCA_002017315.1	USA	2011	Presence	3
GCA_002018935.1	Brazil	2010	Presence	1
GCA_002018965.1	Brazil	2010	Presence	1
GCA_002018995.1	Brazil	2011	Presence	1
GCA_002019005.1	Brazil	2011	Presence	1
GCA_002019025.1	Brazil	2011	Presence	1
GCA_002019035.1	Brazil	2011	Presence	14
GCA_002137495.1			Absence	3
GCA_002143145.1			Absence	12
GCA_002144925.1			Presence	3
GCA_002182345.1	USA	2011	Absence	12
GCA_002182685.1	USA	2009	Presence	12
GCA_002182945.1	USA	2009	Absence	12
GCA_002183505.1	USA	2011	Absence	12
GCA_002184275.1	USA	2007	Absence	12
GCA_002184365.1	USA		Absence	12
GCA_002947845.1	USA		Presence	12
GCA_003595875.1	Bolivia	2016	Absence	14
GCA_003595985.1	Bolivia	2016	Absence	14
GCA_003596215.1	Bolivia	2016	Absence	14
GCA_003812485.1	Brazil	2008	Presence	14
GCA_003949015.1	USA	2015	Absence	12
GCA_004347325.1	Brazil	2017	Absence	14
GCA_004359905.1	Brazil	2017	Absence	14
GCA_006493735.1	Peru	2013	Absence	10
GCA_006494255.1	USA	2010	Absence	11
GCA_009829525.1	Brazil	2016	Presence	4
GCA_009829535.1	Brazil	2016	Absence	14
GCA_009910195.1	USA	2007	Absence	12
GCA_009910215.1	USA	2007	Absence	12
GCA_012276745.1	Brazil	2017	Presence	11
GCA_012277115.1	Brazil	2016	Presence	11
GCA_014880735.1	USA	2018	Absence	12
GCA_014882355.1	USA	2018	Absence	2
GCA_015265775.1	SouthAfrica	2018	Presence	10
GCA_015536875.1	Brazil	2017	Presence	1
GCA_015536935.1	Brazil	2016	Presence	4
GCA_015536955.1	Brazil	2016	Absence	14
GCA_015537095.1	Brazil	2016	Absence	14
GCA_015537155.1	Brazil	2016	Presence	4
GCA_015537175.1	Brazil	2017	Absence	14
GCA_015537275.1	Brazil	2016	Absence	14
GCA_015537295.1	Brazil	2016	Presence	4
GCA_015537365.1	Brazil	2016	Presence	1
GCA_015537465.1	Brazil	2016	Presence	14
GCA_015537605.1	Brazil	2016	Absence	14
GCA_015537615.1	Brazil	2016	Absence	14
GCA_015537635.1	Brazil	2016	Presence	14
GCA_015537705.1	Brazil	2016	Presence	4
GCA_015537995.1	Brazil	2016	Presence	14
GCA_015538105.1	Brazil	2016	Absence	14
GCA_015538165.1	Brazil	2016	Absence	14
GCA_015538255.1	Brazil	2016	Presence	14
GCA_015538325.1	Brazil	2016	Absence	14
GCA_015666275.1	Brazil	2020	Presence	14
GCA_015666365.1	Brazil	2020	Absence	14
GCA_015666475.1	Brazil	2020	Presence	14
GCA_016055015.1	Brazil	2020	Presence	14
GCA_016055335.1	Brazil	2020	Presence	14
GCA_016055475.1	Brazil	2020	Presence	14
GCA_016055485.1	Brazil	2018	Absence	13
GCA_016055595.1	Brazil	2019	Presence	14
GCA_016055685.1	Brazil	2019	Absence	13
GCA_016055835.1	Brazil	2019	Presence	14
GCA_016056045.1	Brazil	2019	Absence	13
GCA_016056145.1	Brazil	2019	Presence	14
GCA_016474735.1	Hungary	2010	Absence	11
GCA_016484765.3	USA	2020	Absence	2
GCA_016484945.1	Brazil	2015	Absence	14
GCA_016484955.1	Brazil	2015	Absence	14
GCA_016484985.1	Brazil	2015	Presence(x2)	14
GCA_016485025.1	Brazil	2015	Absence	14
GCA_016485045.1	Brazil	2014	Presence(x2)	14
GCA_016485125.1	Brazil	2017	Absence	14
GCA_016485185.1	Brazil	2017	Absence	14
GCA_016485205.1	Brazil	2017	Presence(x2)	4
GCA_016485225.1	Brazil	2014	Presence(x2)	14
GCA_016485285.1	Brazil	2012	Presence(x2)	14
GCA_016485305.1	Brazil	2017	Presence(x2)	4
GCA_016485345.1	Brazil	2014	Presence(x2)	14
GCA_016485365.1	Brazil	2014	Presence(x2)	14
GCA_016485785.1	USA	2014	Absence	12
GCA_016485805.1	Spain	2014	Absence	11
GCA_016486505.1	USA	2015	Absence	12
GCA_016486965.1	USA	2003	Presence(x2)	13
GCA_017846275.3	USA	2021	Absence	12
GCA_017951975.1	Israel	2015	Presence	11
GCA_017952235.1	Israel	2013	Presence	11
GCA_018156745.1	Brazil	2016	Absence	14
GCA_019506005.3	USA	2021	Absence	12
GCA_019725235.1	USA	2020	Absence	5
GCA_019725315.1	USA	2019	Presence(x2)	5
GCA_019730215.1	USA	2020	Absence	5
GCA_020519885.3	USA	2021	Absence	2
GCA_020657695.1	Brazil	2014	Presence	13
GCA_020677645.3	USA	2019	Presence(x2)	5
GCA_020679045.3	USA	2019	Presence(x2)	5
GCA_020679325.3	USA	2019	Presence(x2)	5
GCA_020838205.3	USA	2019	Presence(x2)	10
GCA_020838265.3	USA	2019	Presence(x2)	10
GCA_020838645.3	USA	2019	Absence	2
GCA_020863785.3	USA	2020	Absence	2
GCA_020866665.3	USA	2020	Absence	12
GCA_022660815.1	Brazil	2014	Absence	14
GCA_022660835.1	Brazil	2012	Absence	14
GCA_022871635.3	USA	2022	Absence	12
GCA_023061035.1	Brazil	2020	Absence	13
GCA_023572445.1	Brazil	2020	Presence	14
GCA_024139035.1	Chile	2011	Presence	13
GCA_024151725.1	Chile	2012	Presence	13
GCA_024151745.1	Chile	2012	Presence	13
GCA_024151775.1	Chile	2012	Presence	13
GCA_024151795.1	Chile	2012	Presence	13
GCA_025405485.1	USA	2017	Presence	12
GCA_025405595.1	USA	2017	Presence	12
GCA_025405735.1	USA	2017	Presence	12
GCA_025457165.1	Romania	2019	Absence	11
GCA_025457365.1	Romania	2019	Presence	11
GCA_026300115.1	Paraguay	2020	Presence(x2)	9
GCA_026303455.1	Paraguay	2020	Presence(x2)	9
GCA_026318945.1	Paraguay	2020	Presence(x2)	9
GCA_026340835.1	Ecuador	2020	Absence	10
GCA_026340865.1	Ecuador	2020	Absence	10
GCA_026358235.1	Paraguay	2020	Presence(x2)	9
GCA_026358495.1	Paraguay	2020	Presence(x2)	9
GCA_026358575.1	Paraguay	2020	Presence(x2)	11
GCA_026358615.1	Paraguay	2020	Presence(x2)	9
GCA_026358695.1	Paraguay	2020	Presence(x2)	9
GCA_026358735.1	Paraguay	2020	Presence(x2)	9
GCA_026554895.1	Colombia	2019	Presence(x2)	11
GCA_026554915.1	Colombia	2019	Presence(x2)	6
GCA_026557435.1	USA	2018	Absence	12
GCA_026568375.1	Colombia	2019	Presence(x2)	6
GCA_026568455.1	Colombia	2019	Presence(x2)	6
GCA_026570035.1	USA	2018	Absence	2
GCA_027890855.1	Malaysia	2018	Presence	10
GCA_028060835.3	USA	2021	Absence	12
GCA_028061035.3	USA	2021	Absence	12
GCA_028061615.3	USA	2021	Absence	12
GCA_028061855.3	USA	2021	Absence	10
GCA_028402465.1	Brazil	2013	Presence	14
GCA_028439845.1	Brazil	2014	Absence	7
GCA_028440015.1	Brazil	2010	Absence	14
GCA_028440045.1	Brazil	2010	Absence	7
GCA_028440075.1	Brazil	2010	Absence	14
GCA_028440105.1	Brazil	2010	Absence	14
GCA_028440125.1	Brazil	2010	Absence	14
GCA_028440185.1	Brazil	2012	Absence	7
GCA_028440225.1	Brazil	2014	Absence	14
GCA_028440255.1	Brazil	2010	Absence	14
GCA_028440285.1	Brazil	2012	Absence	7
GCA_028440295.1	Brazil	2012	Absence	7
GCA_028440335.1	Brazil	2014	Absence	14
GCA_028440525.1	Brazil	2012	Absence	7
GCA_028440615.1	Brazil	2012	Absence	13
GCA_028440685.1	Brazil	2014	Absence	14
GCA_028445355.1	Poland	2015	Absence	10
GCA_028445395.1	Poland	2015	Absence	10
GCA_028544335.1	USA	2022	Absence	2
GCA_028670185.3	USA	2023	Absence	8
GCA_029477905.1	Brazil	2008	Presence	13
GCA_029478065.1	Brazil	2010	Presence	1
GCA_029761785.1	Brazil	2007	Presence	14
GCA_030016845.1	Ecuador	2022	Absence	10
GCA_031131305.2	USA	2023	Absence	8
GCA_031152335.2	USA	2023	Absence	8
GCA_031152375.2	USA	2023	Absence	8
GCA_032262745.2	USA	2023	Absence	8
GCA_033182345.2	USA	2023	Absence	8
GCA_034296425.1	Paraguay	2021	Presence	9
GCA_034296575.1	Paraguay	2021	Presence	9
GCA_034296605.1	Paraguay	2021	Presence	9
GCA_034296625.1	Paraguay	2021	Presence	9
GCA_034296795.1	Paraguay	2021	Presence	9
GCA_034296945.1	Paraguay	2021	Presence	11
GCA_034297035.1	Paraguay	2021	Presence	9
GCA_034297095.1	Paraguay	2021	Presence	9
GCA_034297155.1	Paraguay	2021	Presence	9
GCA_034297175.1	Paraguay	2021	Presence	9
GCA_034297195.1	Paraguay	2021	Presence	9
GCA_034297235.1	Paraguay	2021	Presence	9
GCA_034297265.1	Paraguay	2021	Presence	9
GCA_034704115.1	USA	2023	Absence	8
GCA_958319625.1	Romania	2021	Presence	11
GCA_958319955.1	Romania	2022	Presence	11
GCA_958322015.1	Romania	2022	Presence	11
